# Supplementary material for: Trichosanthis Semen Suppresses Lipopolysaccharide-Induced Neuroinflammation by Regulating the NF-κB Signaling Pathway and HO-1 Expression in Microglia
Source: Toxins (Basel). 2021 Dec 14;13(12):898. doi: 10.3390/toxins13120898 (PMC8704237; doi:10.3390/toxins13120898)
Supplement: Supplementary file 1 [file toxins-13-00898-s001.zip]

Archive with 1 entries (1 files):
- toxins-1515007-supple for conversion update.pdf
